# Supplementary material for: When Reality Does Not Meet Expectations—Experiences and Perceived Attitudes of Dutch Stakeholders Regarding Payment and Reimbursement Models for High-Priced Hospital Drugs
Source: Int J Environ Res Public Health. 2022 Dec 26;20(1):340. doi: 10.3390/ijerph20010340 (PMC9819658; doi:10.3390/ijerph20010340)
Supplement: Supplementary file 1 [file ijerph-20-00340-s001.zip]

Archive with 1 entries (1 files):
- ijerph-2064938-supplementary.pdf
